# Supplementary material for: Molecular and epidemiological surveillance of Plasmodium spp. during a mortality event affecting Humboldt penguins (Spheniscus humboldti) at a zoo in the UK
Source: Int J Parasitol Parasites Wildl. 2022 Jul 5;19:26–37. doi: 10.1016/j.ijppaw.2022.06.010 (PMC9403903; doi:10.1016/j.ijppaw.2022.06.010)
Supplement: Multimedia component 2 [file mmc2.xlsx]

## Sheet: Sequence catalogue
Table F. Catalogue of cytb sequences obtained from penguin, wild birds and mosquito samples. Each sequence is identified by its Genbank accession number. Also noted are the lineage to which a sequence belongs according to the clustering analysis; other sequences were not previously observed
Sequence name	Genbank accession	Species	Lineage	Host	Collection	Year
1052ShHP	MW813993	P. matutinum	LINN1	Spheniscus humboldti	Chester Zoo	2017
120ShHP	MW813994	P. matutinum		Spheniscus humboldti	Chester Zoo	2017
Bpool2BM	MW813995	P. matutinum	LINN1	Spheniscus magellanicus	Blackpool Zoo	2017
Bpool	MW813996	P. relictum	SGS1	Spheniscus magellanicus	Blackpool Zoo	2018
Ches4769	MW813997	P. matutinum	LINN1	Spheniscus humboldti	Chester Zoo	2013
Cotswold	MW813998	P. vaughani	SYAT05	Spheniscus humboldti	Cotswold Wild Animal Park	2017
Me40L	OM912815	P. matutinum	LINN1	Spheniscus humboldti	Chester Zoo	2018
Munch	MW813999	P. relictum	GRW11	Spheniscus humboldti	Chester Zoo	2018
Pain6509	MW814000	P. matutinum	LINN1	Spheniscus humboldti	Paignton Zoo	2017								GRW11	UNIQ	NEW
Pain9032	MW814001	P. matutinum	LINN1	Eudyptes chrysolophus	Paignton Zoo	2013								13	3	7	23
Pain9690	MW814002	P. matutinum	LINN1	Spheniscus humboldti	Paignton Zoo	2017								4	1
Pain06090	MW814003	P. relictum		Eudyptes chrysolophus	Paignton Zoo	2013
Pain6515	MW814004	P. matutinum	LINN1	Spheniscus humboldti	Paignton Zoo	2017
Pain6518	MW814005	P. matutinum		Eudyptes chrysolophus	Paignton Zoo	2013
Pain12317	MW814006	P. relictum	GRW11	Spheniscus humboldti	Paignton Zoo	2017
Pain11684	MW814007	P. matutinum	LINN1	Spheniscus humboldti	Paignton Zoo	2017
Pain9626	MW814008	P. matutinum	LINN1	Spheniscus humboldti	Paignton Zoo	2017
Sh950128	MW814009	P. matutinum	LINN1	Spheniscus humboldti	Chester Zoo	2017
ShC0587	MW814010	P. matutinum	LINN1	Spheniscus humboldti	Chester Zoo	2017
ShC06094	MW814011	P. matutinum	LINN1	Spheniscus humboldti	Chester Zoo	2017
Smag	MW814012	P. relictum	GRW11	Spheniscus magellanicus	Blackpool Zoo	2017
ZB828	MW814013	P. relictum	GRW11	Spheniscus humboldti	London Zoo	2017
ZB923	MW814014	P. matutinum	LINN1	Spheniscus humboldti	London Zoo	2017
M112	OM912814	P. matutinum	LINN1	Turdus merula	Chester Zoo	2017
C10_24	MW814015	P. vaughani	SYAT05	Culex pipiens	Chester Zoo	2017
C11_14	MW814016	P. matutinum	LINN1	Culex pipiens	Chester Zoo	2017
C11_16	MW814017	P. vaughani	SYAT05	Culex pipiens	Chester Zoo	2017
C11_33	MW814018	P. vaughani	SYAT05	Culex pipiens	Chester Zoo	2017
C12_11	MW814019	P. vaughani	SYAT05	Culex pipiens	Chester Zoo	2017
C12_19	MW814020	P. vaughani	SYAT05	Culex pipiens	Chester Zoo	2017
C12_3	MW814021	P. matutinum	LINN1	Culex pipiens	Chester Zoo	2017
C13_330	MW814022	P. matutinum	LINN1	Culex pipiens	Chester Zoo	2017
C13_55	MW814023	P. vaughani	SYAT05	Culex pipiens	Chester Zoo	2017
C14_132	MW814024	P. vaughani	SYAT05	Culex pipiens	Chester Zoo	2017
C14_133	MW814025	P. matutinum		Culex pipiens	Chester Zoo	2017
C14_158	MW814026	P. vaughani	SYAT05	Culex pipiens	Chester Zoo	2017
C14_90	MW814027	P. matutinum	LINN1	Culex pipiens	Chester Zoo	2017
C14_99	MW814028	P. vaughani		Culex pipiens	Chester Zoo	2017
C15_1047	MW814029	P. vaughani	SYAT05	Culex pipiens	Chester Zoo	2017
C15_1127	MW814030	P. vaughani		Culex pipiens	Chester Zoo	2017
C15_266	MW814031	P. matutinum		Culex pipiens	Chester Zoo	2017
C15_324	MW814032	P. vaughani	SYAT05	Culex pipiens	Chester Zoo	2017
C15_413	MW814033	P. vaughani	SYAT05	Culex pipiens	Chester Zoo	2017
C15_42	MW814034	P. matutinum	LINN1	Culex pipiens	Chester Zoo	2017
C15_64	MW814035	P. vaughani	SYAT05	Culex pipiens	Chester Zoo	2017
C15_781	MW814036	P. vaughani	SYAT05	Culex pipiens	Chester Zoo	2017
C15_846	MW814037	P. vaughani		Culex pipiens	Chester Zoo	2017
C15_927	MW814038	P. matutinum	LINN1	Culex pipiens	Chester Zoo	2017
C15_959	MW814039	P. vaughani	SYAT05	Culex pipiens	Chester Zoo	2017
C15_966	MW814040	P. matutinum	LINN1	Culex pipiens	Chester Zoo	2017
C15_979	MW814041	P. vaughani	SYAT05	Culex pipiens	Chester Zoo	2017
C15_999	MW814042	P. matutinum	LINN1	Culex pipiens	Chester Zoo	2017
C16_161	MW814043	P. matutinum	LINN1	Culex pipiens	Chester Zoo	2017
C16_184	MW814044	P. vaughani	SYAT05	Culex pipiens	Chester Zoo	2017
C16_193	MW814045	P. matutinum		Culex pipiens	Chester Zoo	2017
C16_197	MW814046	P. matutinum	LINN1	Culex pipiens	Chester Zoo	2017
C16_204	MW814047	P. matutinum	LINN1	Culex pipiens	Chester Zoo	2017
C16_42	MW814048	P. matutinum	LINN1	Culex pipiens	Chester Zoo	2017
C16_79	MW814049	P. matutinum	LINN1	Culex pipiens	Chester Zoo	2017
C17_1	MW814050	P. matutinum	LINN1	Culex pipiens	Chester Zoo	2017
C17_157	MW814051	P. vaughani	SYAT05	Culex pipiens	Chester Zoo	2017
C17_238	MW814052	P. vaughani		Culex pipiens	Chester Zoo	2017
C17_239	MW814053	P. matutinum	LINN1	Culex pipiens	Chester Zoo	2017
C17_247	MW814054	P. vaughani	SYAT05	Culex pipiens	Chester Zoo	2017
C17_304	MW814055	P. matutinum	LINN1	Culex pipiens	Chester Zoo	2017
C17_50	MW814056	P. relictum	GRW11	Culex pipiens	Chester Zoo	2017
C18_1	MW814057	P. vaughani	SYAT05	Culex pipiens	Chester Zoo	2017
C18_110	MW814058	P. matutinum	LINN1	Culex pipiens	Chester Zoo	2017
C18_12	MW814059	P. vaughani	SYAT05	Culex pipiens	Chester Zoo	2017
C18_13	MW814060	P. vaughani	SYAT05	Culex pipiens	Chester Zoo	2017
C18_133	MW814061	P. vaughani		Culex pipiens	Chester Zoo	2017
C18_135	MW814062	P. matutinum	LINN1	Culex pipiens	Chester Zoo	2017
C18_161	MW814063	P. matutinum	LINN1	Culex pipiens	Chester Zoo	2017
C18_17	MW814064	P. relictum	GRW11	Culex pipiens	Chester Zoo	2017
C18_170	MW814065	P. vaughani	SYAT05	Culex pipiens	Chester Zoo	2017
C18_174	MW814066	P. vaughani	SYAT05	Culex pipiens	Chester Zoo	2017
C18_181	MW814067	P. vaughani	SYAT05	Culex pipiens	Chester Zoo	2017
C18_191	MW814068	P. vaughani		Culex pipiens	Chester Zoo	2017
C18_22	MW814069	P. vaughani	SYAT05	Culex pipiens	Chester Zoo	2017
C18_223	MW814070	P. vaughani	SYAT05	Culex pipiens	Chester Zoo	2017
C18_229	MW814071	P. vaughani	SYAT05	Culex pipiens	Chester Zoo	2017
C18_23	MW814072	P. matutinum	LINN1	Culex pipiens	Chester Zoo	2017
C18_232	MW814073	P. vaughani	SYAT05	Culex pipiens	Chester Zoo	2017
C18_233	MW814074	P. vaughani	SYAT05	Culex pipiens	Chester Zoo	2017
C18_236	MW814075	P. vaughani	SYAT05	Culex pipiens	Chester Zoo	2017
C18_243	MW814076	P. matutinum	LINN1	Culex pipiens	Chester Zoo	2017
C18_25	MW814077	P. vaughani	SYAT05	Culex pipiens	Chester Zoo	2017
C18_258	MW814078	P. vaughani	SYAT05	Culex pipiens	Chester Zoo	2017
C18_262	MW814079	P. matutinum	LINN1	Culex pipiens	Chester Zoo	2017
C18_269	MW814080	P. matutinum	LINN1	Culex pipiens	Chester Zoo	2017
C18_274	MW814081	P. vaughani	SYAT05	Culex pipiens	Chester Zoo	2017
C18_275	MW814082	P. matutinum	LINN1	Culex pipiens	Chester Zoo	2017
C18_278	MW814083	P. vaughani	SYAT05	Culex pipiens	Chester Zoo	2017
C18_279	MW814084	P. vaughani	SYAT05	Culex pipiens	Chester Zoo	2017
C18_28	MW814085	P. vaughani	SYAT05	Culex pipiens	Chester Zoo	2017
C18_287	MW814086	P. matutinum		Culex pipiens	Chester Zoo	2017
C18_29	MW814087	P. vaughani	SYAT05	Culex pipiens	Chester Zoo	2017
C18_291	MW814088	P. matutinum	LINN1	Culex pipiens	Chester Zoo	2017
C18_294	MW814089	P. matutinum	LINN1	Culex pipiens	Chester Zoo	2017
C18_296	MW814090	P. vaughani	SYAT05	Culex pipiens	Chester Zoo	2017
C18_297	MW814091	P. matutinum	LINN1	Culex pipiens	Chester Zoo	2017
C18_3	MW814092	P. matutinum	LINN1	Culex pipiens	Chester Zoo	2017
C18_300	MW814093	P. matutinum	LINN1	Culex pipiens	Chester Zoo	2017
C18_307	MW814094	P. vaughani		Culex pipiens	Chester Zoo	2017
C18_31	MW814095	P. vaughani	SYAT05	Culex pipiens	Chester Zoo	2017
C18_32	MW814096	P. vaughani	SYAT05	Culex pipiens	Chester Zoo	2017
C18_328	MW814097	P. vaughani	SYAT05	Culex pipiens	Chester Zoo	2017
C18_333	MW814098	P. matutinum	LINN1	Culex pipiens	Chester Zoo	2017
C18_335	MW814099	P. vaughani	SYAT05	Culex pipiens	Chester Zoo	2017
C18_34	MW814100	P. vaughani	SYAT05	Culex pipiens	Chester Zoo	2017
C18_354	MW814101	P. vaughani	SYAT05	Culex pipiens	Chester Zoo	2017
C18_356	MW814102	P. relictum	GRW11	Culex pipiens	Chester Zoo	2017
C18_364	MW814103	P. vaughani	SYAT05	Culex pipiens	Chester Zoo	2017
C18_369	MW814104	P. vaughani	SYAT05	Culex pipiens	Chester Zoo	2017
C18_37	MW814105	P. matutinum	LINN1	Culex pipiens	Chester Zoo	2017
C18_38	MW814106	P. vaughani	SYAT05	Culex pipiens	Chester Zoo	2017
C18_43	MW814107	P. matutinum	LINN1	Culex pipiens	Chester Zoo	2017
C18_48	MW814108	P. vaughani	SYAT05	Culex pipiens	Chester Zoo	2017
C18_57	MW814109	P. vaughani	SYAT05	Culex pipiens	Chester Zoo	2017
C18_58	MW814110	P. vaughani	SYAT05	Culex pipiens	Chester Zoo	2017
C18_59	MW814111	P. matutinum	LINN1	Culex pipiens	Chester Zoo	2017
C18_64	MW814112	P. vaughani	SYAT05	Culex pipiens	Chester Zoo	2017
C18_80	MW814113	P. vaughani	SYAT05	Culex pipiens	Chester Zoo	2017
C18_81	MW814114	P. vaughani	SYAT05	Culex pipiens	Chester Zoo	2017
C18_88	MW814115	P. matutinum	LINN1	Culex pipiens	Chester Zoo	2017
C18_90	MW814116	P. matutinum	LINN1	Culex pipiens	Chester Zoo	2017
C18_91	MW814117	P. matutinum		Culex pipiens	Chester Zoo	2017
C18_92	MW814118	P. relictum	SGS1	Culex pipiens	Chester Zoo	2017
C18_96	MW814119	P. matutinum	LINN1	Culex pipiens	Chester Zoo	2017
C19_112	MW814120	P. relictum	GRW11	Culex pipiens	Chester Zoo	2017
C19_113	MW814121	P. relictum	SGS1	Culex pipiens	Chester Zoo	2017
C19_119	MW814122	P. vaughani	SYAT05	Culex pipiens	Chester Zoo	2017
C19_134	MW814123	P. matutinum	LINN1	Culex pipiens	Chester Zoo	2017
C19_152	MW814124	P. relictum	GRW11	Culex pipiens	Chester Zoo	2017
C19_159	MW814125	P. matutinum	LINN1	Culex pipiens	Chester Zoo	2017
C19_16	MW814126	P. vaughani	SYAT05	Culex pipiens	Chester Zoo	2017
C19_161	MW814127	P. matutinum	LINN1	Culex pipiens	Chester Zoo	2017
C19_166	MW814128	P. relictum		Culex pipiens	Chester Zoo	2017
C19_169	MW814129	P. relictum	GRW11	Culex pipiens	Chester Zoo	2017
C19_17	MW814130	P. matutinum	LINN1	Culex pipiens	Chester Zoo	2017
C19_170	MW814131	P. relictum	SGS1	Culex pipiens	Chester Zoo	2017
C19_200	MW814132	P. vaughani	SYAT05	Culex pipiens	Chester Zoo	2017
C19_220	MW814133	P. relictum		Culex pipiens	Chester Zoo	2017
C19_222	MW814134	P. vaughani	SYAT05	Culex pipiens	Chester Zoo	2017
C19_225	MW814135	P. matutinum	LINN1	Culex pipiens	Chester Zoo	2017
C19_226	MW814136	P. relictum	GRW11	Culex pipiens	Chester Zoo	2017
C19_23	MW814137	P. vaughani	SYAT05	Culex pipiens	Chester Zoo	2017
C19_233	MW814138	P. matutinum	LINN1	Culex pipiens	Chester Zoo	2017
C19_234	MW814139	P. relictum	GRW11	Culex pipiens	Chester Zoo	2017
C19_254	MW814140	P. matutinum		Culex pipiens	Chester Zoo	2017
C19_256	MW814141	P. relictum	SGS1	Culex pipiens	Chester Zoo	2017
C19_260	MW814142	P. matutinum	LINN1	Culex pipiens	Chester Zoo	2017
C19_261	MW814143	P. matutinum		Culex pipiens	Chester Zoo	2017
C19_38	MW814144	P. matutinum	LINN1	Culex pipiens	Chester Zoo	2017
C19_46	MW814145	P. matutinum	LINN1	Culex pipiens	Chester Zoo	2017
C19_58	MW814146	P. relictum	GRW11	Culex pipiens	Chester Zoo	2017
C19_65	MW814147	P. matutinum	LINN1	Culex pipiens	Chester Zoo	2017
C19_70	MW814148	P. relictum	SGS1	Culex pipiens	Chester Zoo	2017
C19_79	MW814149	P. matutinum		Culex pipiens	Chester Zoo	2017
C19_82	MW814150	P. matutinum	LINN1	Culex pipiens	Chester Zoo	2017
c20_1	MW814151	P. vaughani	SYAT05	Culex pipiens	Chester Zoo	2017
C20_100	MW814152	P. vaughani	SYAT05	Culex pipiens	Chester Zoo	2017
C20_108	MW814153	P. vaughani	SYAT05	Culex pipiens	Chester Zoo	2017
C20_117	MW814154	P. vaughani		Culex pipiens	Chester Zoo	2017
C20_120	MW814155	P. vaughani	SYAT05	Culex pipiens	Chester Zoo	2017
C20_121	MW814156	P. vaughani	SYAT05	Culex pipiens	Chester Zoo	2017
C20_123	MW814157	P. matutinum	NEW	Culex pipiens	Chester Zoo	2017
C20_126	MW814158	P. vaughani	SYAT05	Culex pipiens	Chester Zoo	2017
C20_13	MW814159	P. matutinum	LINN1	Culex pipiens	Chester Zoo	2017
C20_140	MW814160	P. vaughani		Culex pipiens	Chester Zoo	2017
C20_143	MW814161	P. vaughani	SYAT05	Culex pipiens	Chester Zoo	2017
C20_144	MW814162	P. vaughani	SYAT05	Culex pipiens	Chester Zoo	2017
C20_154	MW814163	P. matutinum	LINN1	Culex pipiens	Chester Zoo	2017
C20_169	MW814164	P. vaughani	SYAT05	Culex pipiens	Chester Zoo	2017
C20_204	MW814165	P. vaughani	SYAT05	Culex pipiens	Chester Zoo	2017
C20_226	MW814166	P. matutinum	LINN1	Culex pipiens	Chester Zoo	2017
C20_233	MW814167	P. vaughani	SYAT05	Culex pipiens	Chester Zoo	2017
C20_237	MW814168	P. matutinum	LINN1	Culex pipiens	Chester Zoo	2017
C20_252	MW814169	P. vaughani	SYAT05	Culex pipiens	Chester Zoo	2017
C20_31	MW814170	P. matutinum	LINN1	Culex pipiens	Chester Zoo	2017
C20_39	MW814171	P. vaughani		Culex pipiens	Chester Zoo	2017
C20_44	MW814172	P. matutinum	LINN1	Culex pipiens	Chester Zoo	2017
C20_48	MW814173	P. vaughani	SYAT05	Culex pipiens	Chester Zoo	2017
C20_74	MW814174	P. vaughani	SYAT05	Culex pipiens	Chester Zoo	2017
C20_75	MW814175	P. vaughani		Culex pipiens	Chester Zoo	2017
C21_106	MW814176	P. matutinum	LINN1	Culex pipiens	Chester Zoo	2017
C21_107	MW814177	P. matutinum	LINN1	Culex pipiens	Chester Zoo	2017
C21_126	MW814178	P. matutinum		Culex pipiens	Chester Zoo	2017
C21_127	MW814179	P. vaughani	SYAT05	Culex pipiens	Chester Zoo	2017
C21_128	MW814180	P. matutinum	LINN1	Culex pipiens	Chester Zoo	2017
C21_136	MW814181	P. vaughani	SYAT05	Culex pipiens	Chester Zoo	2017
C21_138	MW814182	P. vaughani		Culex pipiens	Chester Zoo	2017
C21_141	MW814183	P. matutinum	LINN1	Culex pipiens	Chester Zoo	2017
C21_154	MW814184	P. matutinum		Culex pipiens	Chester Zoo	2017
C21_157	MW814185	P. vaughani		Culex pipiens	Chester Zoo	2017
C21_159	MW814186	P. vaughani	SYAT05	Culex pipiens	Chester Zoo	2017
C21_164	MW814187	P. matutinum	LINN1	Culex pipiens	Chester Zoo	2017
C21_174	MW814188	P. vaughani	SYAT05	Culex pipiens	Chester Zoo	2017
C21_175	MW814189	P. vaughani		Culex pipiens	Chester Zoo	2017
C21_183	MW814190	P. matutinum	LINN1	Culex pipiens	Chester Zoo	2017
C21_184	MW814191	P. vaughani	SYAT05	Culex pipiens	Chester Zoo	2017
C21_188	MW814192	P. vaughani	SYAT05	Culex pipiens	Chester Zoo	2017
C21_193	MW814193	P. matutinum	LINN1	Culex pipiens	Chester Zoo	2017
C21_199	MW814194	P. vaughani	SYAT05	Culex pipiens	Chester Zoo	2017
C21_206	MW814195	P. matutinum	LINN1	Culex pipiens	Chester Zoo	2017
C21_207	MW814196	P. vaughani	SYAT05	Culex pipiens	Chester Zoo	2017
C21_208	MW814197	P. vaughani	SYAT05	Culex pipiens	Chester Zoo	2017
C21_209	MW814198	P. matutinum	LINN1	Culex pipiens	Chester Zoo	2017
C21_20c	MW814199	P. matutinum	LINN1	Culex pipiens	Chester Zoo	2017
C21_211	MW814200	P. vaughani	SYAT05	Culex pipiens	Chester Zoo	2017
C21_212	MW814201	P. vaughani	SYAT05	Culex pipiens	Chester Zoo	2017
C21_217	MW814202	P. vaughani	SYAT05	Culex pipiens	Chester Zoo	2017
C21_218	MW814203	P. matutinum	LINN1	Culex pipiens	Chester Zoo	2017
C21_219	MW814204	P. vaughani	SYAT05	Culex pipiens	Chester Zoo	2017
C21_226	MW814205	P. matutinum	LINN1	Culex pipiens	Chester Zoo	2017
C21_227	MW814206	P. vaughani	SYAT05	Culex pipiens	Chester Zoo	2017
C21_228	MW814207	P. matutinum	LINN1	Culex pipiens	Chester Zoo	2017
C21_231	MW814208	P. vaughani	SYAT05	Culex pipiens	Chester Zoo	2017
C21_232	MW814209	P. matutinum	LINN1	Culex pipiens	Chester Zoo	2017
C21_234	MW814210	P. matutinum	LINN1	Culex pipiens	Chester Zoo	2017
C21_237	MW814211	P. matutinum	LINN1	Culex pipiens	Chester Zoo	2017
C21_238	MW814212	P. matutinum	LINN1	Culex pipiens	Chester Zoo	2017
C21_244	MW814213	P. relictum	GRW11	Culex pipiens	Chester Zoo	2017
C21_246	MW814214	P. matutinum		Culex pipiens	Chester Zoo	2017
C21_259	MW814215	P. matutinum	LINN1	Culex pipiens	Chester Zoo	2017
C21_281	MW814216	P. matutinum	LINN1	Culex pipiens	Chester Zoo	2017
C21_284	MW814217	P. matutinum	LINN1	Culex pipiens	Chester Zoo	2017
C21_288	MW814218	P. matutinum	NEW	Culex pipiens	Chester Zoo	2017
C21_42	MW814219	P. matutinum	LINN1	Culex pipiens	Chester Zoo	2017
C21_50	MW814220	P. matutinum		Culex pipiens	Chester Zoo	2017
C21_51	MW814221	P. matutinum	LINN1	Culex pipiens	Chester Zoo	2017
C21_65	MW814222	P. vaughani	SYAT05	Culex pipiens	Chester Zoo	2017
C21_80	MW814223	P. matutinum	LINN1	Culex pipiens	Chester Zoo	2017
C21_99	MW814224	P. vaughani	SYAT05	Culex pipiens	Chester Zoo	2017
C23_1	MW814225	P. matutinum	LINN1	Culex pipiens	Chester Zoo	2017
C23_105	MW814226	P. vaughani		Culex pipiens	Chester Zoo	2017
C23_106	MW814227	P. matutinum	LINN1	Culex pipiens	Chester Zoo	2017
C23_109	MW814228	P. matutinum	LINN1	Culex pipiens	Chester Zoo	2017
C23_110	MW814229	P. matutinum	LINN1	Culex pipiens	Chester Zoo	2017
C23_115	MW814230	P. vaughani	SYAT05	Culex pipiens	Chester Zoo	2017
C23_116	MW814231	P. vaughani		Culex pipiens	Chester Zoo	2017
C23_118	MW814232	P. matutinum	LINN1	Culex pipiens	Chester Zoo	2017
C23_119	MW814233	P. matutinum	LINN1	Culex pipiens	Chester Zoo	2017
C23_120	MW814234	P. vaughani	SYAT05	Culex pipiens	Chester Zoo	2017
C23_121	MW814235	P. matutinum		Culex pipiens	Chester Zoo	2017
C23_122	MW814236	P. matutinum	LINN1	Culex pipiens	Chester Zoo	2017
C23_123	MW814237	P. vaughani	SYAT05	Culex pipiens	Chester Zoo	2017
C23_124	MW814238	P. matutinum		Culex pipiens	Chester Zoo	2017
C23_125	MW814239	P. matutinum	LINN1	Culex pipiens	Chester Zoo	2017
C23_13	MW814240	P. matutinum	LINN1	Culex pipiens	Chester Zoo	2017
C23_139	MW814241	P. matutinum		Culex pipiens	Chester Zoo	2017
C23_140	MW814242	P. matutinum	LINN1	Culex pipiens	Chester Zoo	2017
C23_146	MW814243	P. matutinum	LINN1	Culex pipiens	Chester Zoo	2017
C23_147	MW814244	P. matutinum	LINN1	Culex pipiens	Chester Zoo	2017
C23_150	MW814245	P. matutinum	LINN1	Culex pipiens	Chester Zoo	2017
C23_154	MW814246	P. matutinum	LINN1	Culex pipiens	Chester Zoo	2017
C23_155	MW814247	P. matutinum	LINN1	Culex pipiens	Chester Zoo	2017
C23_159	MW814248	P. matutinum		Culex pipiens	Chester Zoo	2017
C23_160	MW814249	P. matutinum	LINN1	Culex pipiens	Chester Zoo	2017
C23_161	MW814250	P. matutinum	LINN1	Culex pipiens	Chester Zoo	2017
C23_166	MW814251	P. matutinum	LINN1	Culex pipiens	Chester Zoo	2017
C23_171	MW814252	P. matutinum	LINN1	Culex pipiens	Chester Zoo	2017
C23_178	MW814253	P. matutinum	LINN1	Culex pipiens	Chester Zoo	2017
C23_179	MW814254	P. matutinum	LINN1	Culex pipiens	Chester Zoo	2017
C23_181	MW814255	P. matutinum	LINN1	Culex pipiens	Chester Zoo	2017
C23_182	MW814256	P. matutinum	LINN1	Culex pipiens	Chester Zoo	2017
C23_183	MW814257	P. matutinum	LINN1	Culex pipiens	Chester Zoo	2017
C23_184	MW814258	P. matutinum	LINN1	Culex pipiens	Chester Zoo	2017
C23_186	MW814259	P. matutinum	LINN1	Culex pipiens	Chester Zoo	2017
C23_187	MW814260	P. matutinum	LINN1	Culex pipiens	Chester Zoo	2017
C23_189	MW814261	P. matutinum	LINN1	Culex pipiens	Chester Zoo	2017
C23_19	MW814262	P. matutinum	LINN1	Culex pipiens	Chester Zoo	2017
C23_190	MW814263	P. vaughani	SYAT05	Culex pipiens	Chester Zoo	2017
C23_192	MW814264	P. matutinum	LINN1	Culex pipiens	Chester Zoo	2017
C23_199	MW814265	P. matutinum	LINN1	Culex pipiens	Chester Zoo	2017
C23_200	MW814266	P. matutinum	LINN1	Culex pipiens	Chester Zoo	2017
C23_202	MW814267	P. matutinum		Culex pipiens	Chester Zoo	2017
C23_205	MW814268	P. matutinum	LINN1	Culex pipiens	Chester Zoo	2017
C23_207	MW814269	P. matutinum	LINN1	Culex pipiens	Chester Zoo	2017
C23_208	MW814270	P. matutinum	LINN1	Culex pipiens	Chester Zoo	2017
C23_212	MW814271	P. matutinum	LINN1	Culex pipiens	Chester Zoo	2017
C23_213	MW814272	P. matutinum	LINN1	Culex pipiens	Chester Zoo	2017
C23_221	MW814273	P. matutinum	LINN1	Culex pipiens	Chester Zoo	2017
C23_223	MW814274	P. matutinum	LINN1	Culex pipiens	Chester Zoo	2017
C23_225	MW814275	P. vaughani	SYAT05	Culex pipiens	Chester Zoo	2017
C23_226	MW814276	P. matutinum	LINN1	Culex pipiens	Chester Zoo	2017
C23_227	MW814277	P. matutinum	LINN1	Culex pipiens	Chester Zoo	2017
C23_228	MW814278	P. matutinum	LINN1	Culex pipiens	Chester Zoo	2017
C23_229	MW814279	P. matutinum	LINN1	Culex pipiens	Chester Zoo	2017
C23_231	MW814280	P. matutinum	LINN1	Culex pipiens	Chester Zoo	2017
C23_236	MW814281	P. matutinum	LINN1	Culex pipiens	Chester Zoo	2017
C23_241	MW814282	P. matutinum	LINN1	Culex pipiens	Chester Zoo	2017
C23_249	MW814283	P. matutinum	LINN1	Culex pipiens	Chester Zoo	2017
C23_251	MW814284	P. matutinum	LINN1	Culex pipiens	Chester Zoo	2017
C23_252	MW814285	P. matutinum	LINN1	Culex pipiens	Chester Zoo	2017
C23_27	MW814286	P. vaughani	SYAT05	Culex pipiens	Chester Zoo	2017
C23_295	MW814287	P. matutinum	LINN1	Culex pipiens	Chester Zoo	2017
C23_30	MW814288	P. matutinum	LINN1	Culex pipiens	Chester Zoo	2017
C23_301	MW814289	P. matutinum	LINN1	Culex pipiens	Chester Zoo	2017
C23_313	MW814290	P. matutinum	LINN1	Culex pipiens	Chester Zoo	2017
C23_337	MW814291	P. vaughani	SYAT05	Culex pipiens	Chester Zoo	2017
C23_342	MW814292	P. vaughani	SYAT05	Culex pipiens	Chester Zoo	2017
C23_348	MW814293	P. vaughani		Culex pipiens	Chester Zoo	2017
C23_352	MW814294	P. matutinum	LINN1	Culex pipiens	Chester Zoo	2017
C23_361	MW814295	P. matutinum	LINN1	Culex pipiens	Chester Zoo	2017
C23_366	MW814296	P. matutinum	LINN1	Culex pipiens	Chester Zoo	2017
C23_367	MW814297	P. matutinum	LINN1	Culex pipiens	Chester Zoo	2017
C23_369	MW814298	P. vaughani	SYAT05	Culex pipiens	Chester Zoo	2017
C23_390	MW814299	P. vaughani	SYAT05	Culex pipiens	Chester Zoo	2017
C23_40	MW814300	P. vaughani	SYAT05	Culex pipiens	Chester Zoo	2017
C23_404	MW814301	P. vaughani	SYAT05	Culex pipiens	Chester Zoo	2017
C23_447	MW814302	P. matutinum	LINN1	Culex pipiens	Chester Zoo	2017
C23_45	MW814303	P. matutinum	LINN1	Culex pipiens	Chester Zoo	2017
C23_47	MW814304	P. matutinum		Culex pipiens	Chester Zoo	2017
C23_474	MW814305	P. matutinum	LINN1	Culex pipiens	Chester Zoo	2017
C23_476	MW814306	P. matutinum		Culex pipiens	Chester Zoo	2017
C23_477	MW814307	P. matutinum	LINN1	Culex pipiens	Chester Zoo	2017
C23_479	MW814308	P. matutinum	LINN1	Culex pipiens	Chester Zoo	2017
C23_481	MW814309	P. matutinum		Culex pipiens	Chester Zoo	2017
C23_489	MW814310	P. vaughani	SYAT05	Culex pipiens	Chester Zoo	2017
C23_497	MW814311	P. matutinum	LINN1	Culex pipiens	Chester Zoo	2017
C23_5	MW814312	P. matutinum		Culex pipiens	Chester Zoo	2017
C23_51	MW814313	P. matutinum	LINN1	Culex pipiens	Chester Zoo	2017
C23_54	MW814314	P. vaughani	SYAT05	Culex pipiens	Chester Zoo	2017
C23_55	MW814315	P. matutinum	LINN1	Culex pipiens	Chester Zoo	2017
C23_56	MW814316	P. matutinum	LINN1	Culex pipiens	Chester Zoo	2017
C23_59	MW814317	P. matutinum	LINN1	Culex pipiens	Chester Zoo	2017
C23_60	MW814318	P. vaughani	SYAT05	Culex pipiens	Chester Zoo	2017
C23_69	MW814319	P. matutinum	LINN1	Culex pipiens	Chester Zoo	2017
C23_72	MW814320	P. vaughani	SYAT05	Culex pipiens	Chester Zoo	2017
C23_73	MW814321	P. matutinum	LINN1	Culex pipiens	Chester Zoo	2017
C23_76	MW814322	P. matutinum	LINN1	Culex pipiens	Chester Zoo	2017
C23_8	MW814323	P. matutinum	LINN1	Culex pipiens	Chester Zoo	2017
C23_82	MW814324	P. vaughani	SYAT05	Culex pipiens	Chester Zoo	2017
C24_1	MW814325	P. matutinum	LINN1	Culex pipiens	Chester Zoo	2017
C24_107	MW814326	P. vaughani	SYAT05	Culex pipiens	Chester Zoo	2017
C24_108	MW814327	P. matutinum	LINN1	Culex pipiens	Chester Zoo	2017
C24_110	MW814328	P. vaughani	SYAT05	Culex pipiens	Chester Zoo	2017
C24_111	MW814329	P. matutinum	LINN1	Culex pipiens	Chester Zoo	2017
C24_113	MW814330	P. matutinum	LINN1	Culex pipiens	Chester Zoo	2017
C24_119	MW814331	P. matutinum	LINN1	Culex pipiens	Chester Zoo	2017
C24_123	MW814332	P. matutinum	LINN1	Culex pipiens	Chester Zoo	2017
C24_13	MW814333	P. vaughani		Culex pipiens	Chester Zoo	2017
C24_149	MW814334	P. matutinum	LINN1	Culex pipiens	Chester Zoo	2017
C24_163	MW814335	P. matutinum	LINN1	Culex pipiens	Chester Zoo	2017
C24_19	MW814336	P. vaughani	SYAT05	Culex pipiens	Chester Zoo	2017
C24_264	MW814337	P. matutinum		Culex pipiens	Chester Zoo	2017
C24_343	MW814338	P. matutinum	LINN1	Culex pipiens	Chester Zoo	2017
C24_344	MW814339	P. matutinum	LINN1	Culex pipiens	Chester Zoo	2017
C24_40	MW814340	P. matutinum	LINN1	Culex pipiens	Chester Zoo	2017
C24_49	MW814341	P. matutinum	LINN1	Culex pipiens	Chester Zoo	2017
C24_65	MW814342	P. matutinum	LINN1	Culex pipiens	Chester Zoo	2017
C24_67	MW814343	P. matutinum	LINN1	Culex pipiens	Chester Zoo	2017
C24_78	MW814344	P. matutinum	LINN1	Culex pipiens	Chester Zoo	2017
C24_91	MW814345	P. matutinum		Culex pipiens	Chester Zoo	2017
C24_92	MW814346	P. matutinum	LINN1	Culex pipiens	Chester Zoo	2017
C24_94	MW814347	P. vaughani	SYAT05	Culex pipiens	Chester Zoo	2017
C24_95	MW814348	P. matutinum	LINN1	Culex pipiens	Chester Zoo	2017
C25_15	MW814349	P. vaughani	SYAT05	Culex pipiens	Chester Zoo	2017
C25_20	MW814350	P. matutinum	LINN1	Culex pipiens	Chester Zoo	2017
C25_25	MW814351	P. matutinum	LINN1	Culex pipiens	Chester Zoo	2017
C25_3	MW814352	P. matutinum	LINN1	Culex pipiens	Chester Zoo	2017
C25_48	MW814353	P. matutinum	NEW	Culex pipiens	Chester Zoo	2017
C25_56	MW814354	P. matutinum		Culex pipiens	Chester Zoo	2017
C26_100	MW814355	P. vaughani	SYAT05	Culex pipiens	Chester Zoo	2017
C26_107	MW814356	P. vaughani	SYAT05	Culex pipiens	Chester Zoo	2017
C26_110	MW814357	P. matutinum	LINN1	Culex pipiens	Chester Zoo	2017
C26_111	MW814358	P. matutinum	LINN1	Culex pipiens	Chester Zoo	2017
C26_113	MW814359	P. matutinum	LINN1	Culex pipiens	Chester Zoo	2017
C26_119	MW814360	P. matutinum		Culex pipiens	Chester Zoo	2017
C26_120	MW814361	P. matutinum	NEW	Culex pipiens	Chester Zoo	2017
C26_128	MW814362	P. matutinum	LINN1	Culex pipiens	Chester Zoo	2017
C26_134	MW814363	P. matutinum	LINN1	Culex pipiens	Chester Zoo	2017
C26_155	MW814364	P. matutinum	LINN1	Culex pipiens	Chester Zoo	2017
C26_166	MW814365	P. matutinum	LINN1	Culex pipiens	Chester Zoo	2017
C26_26	MW814366	P. matutinum		Culex pipiens	Chester Zoo	2017
C26_59	MW814367	P. matutinum	NEW	Culex pipiens	Chester Zoo	2017
C26_90	MW814368	P. matutinum	LINN1	Culex pipiens	Chester Zoo	2017
C26_92	MW814369	P. matutinum	LINN1	Culex pipiens	Chester Zoo	2017
C26_98	MW814370	P. matutinum	LINN1	Culex pipiens	Chester Zoo	2017
C26_99	MW814371	P. matutinum	LINN1	Culex pipiens	Chester Zoo	2017
C27_11	MW814372	P. matutinum	LINN1	Culex pipiens	Chester Zoo	2017
C27_14	MW814373	P. matutinum		Culex pipiens	Chester Zoo	2017
C27_16	MW814374	P. matutinum	LINN1	Culex pipiens	Chester Zoo	2017
C27_17	MW814375	P. vaughani	SYAT05	Culex pipiens	Chester Zoo	2017
C27_18	MW814376	P. matutinum	LINN1	Culex pipiens	Chester Zoo	2017
C27_19	MW814377	P. matutinum	LINN1	Culex pipiens	Chester Zoo	2017
C27_2	MW814378	P. matutinum	NEW	Culex pipiens	Chester Zoo	2017
C27_34	MW814379	P. matutinum		Culex pipiens	Chester Zoo	2017
C27_51	MW814380	P. matutinum	LINN1	Culex pipiens	Chester Zoo	2017
C27_53	MW814381	P. matutinum	LINN1	Culex pipiens	Chester Zoo	2017
C27_54	MW814382	P. vaughani	SYAT05	Culex pipiens	Chester Zoo	2017
C27_62	MW814383	P. matutinum	LINN1	Culex pipiens	Chester Zoo	2017
C27_67	MW814384	P. relictum	GRW11	Culex pipiens	Chester Zoo	2017
C27_71	MW814385	P. matutinum	LINN1	Culex pipiens	Chester Zoo	2017
C27_71D5	MW814386	P. matutinum	LINN1	Culex pipiens	Chester Zoo	2017
C27_75	MW814387	P. matutinum	NEW	Culex pipiens	Chester Zoo	2017
C27_84	MW814388	P. matutinum	LINN1	Culex pipiens	Chester Zoo	2017
C28_105	MW814389	P. matutinum	LINN1	Culex pipiens	Chester Zoo	2017
C28_114	MW814390	P. matutinum	LINN1	Culex pipiens	Chester Zoo	2017
C28_121	MW814391	P. matutinum	LINN1	Culex pipiens	Chester Zoo	2017
C28_137	MW814392	P. relictum	GRW11	Culex pipiens	Chester Zoo	2017
C28_140	MW814393	P. matutinum	LINN1	Culex pipiens	Chester Zoo	2017
C28_144	MW814394	P. matutinum	LINN1	Culex pipiens	Chester Zoo	2017
C28_145	MW814395	P. matutinum	LINN1	Culex pipiens	Chester Zoo	2017
C28_155	MW814396	P. matutinum	LINN1	Culex pipiens	Chester Zoo	2017
C28_163	MW814397	P. matutinum	LINN1	Culex pipiens	Chester Zoo	2017
C28_171	MW814398	P. vaughani	SYAT05	Culex pipiens	Chester Zoo	2017
C28_172	MW814399	P. matutinum	LINN1	Culex pipiens	Chester Zoo	2017
C28_173	MW814400	P. matutinum	LINN1	Culex pipiens	Chester Zoo	2017
C28_194	MW814401	P. matutinum	LINN1	Culex pipiens	Chester Zoo	2017
C28_202	MW814402	P. vaughani	SYAT05	Culex pipiens	Chester Zoo	2017
C28_215	MW814403	P. matutinum	LINN1	Culex pipiens	Chester Zoo	2017
C28_217	MW814404	P. matutinum		Culex pipiens	Chester Zoo	2017
C28_218	MW814405	P. matutinum		Culex pipiens	Chester Zoo	2017
C28_23	MW814406	P. matutinum	LINN1	Culex pipiens	Chester Zoo	2017
C28_46	MW814407	P. matutinum		Culex pipiens	Chester Zoo	2017
C28_48	MW814408	P. matutinum		Culex pipiens	Chester Zoo	2017
C28_57	MW814409	P. matutinum	LINN1	Culex pipiens	Chester Zoo	2017
C28_8	MW814410	P. matutinum	LINN1	Culex pipiens	Chester Zoo	2017
C28_94	MW814411	P. matutinum	LINN1	Culex pipiens	Chester Zoo	2017
C29_15	MW814412	P. matutinum	LINN1	Culex pipiens	Chester Zoo	2017
C29_16	MW814413	P. matutinum	LINN1	Culex pipiens	Chester Zoo	2017
C29_17	MW814414	P. matutinum	LINN1	Culex pipiens	Chester Zoo	2017
C29_19	MW814415	P. vaughani	SYAT05	Culex pipiens	Chester Zoo	2017
C29_20	MW814416	P. vaughani	SYAT05	Culex pipiens	Chester Zoo	2017
C29_23	MW814417	P. matutinum	LINN1	Culex pipiens	Chester Zoo	2017
C29_25	MW814418	P. matutinum	LINN1	Culex pipiens	Chester Zoo	2017
C29_29	MW814419	P. matutinum	LINN1	Culex pipiens	Chester Zoo	2017
C29_30	MW814420	P. matutinum	LINN1	Culex pipiens	Chester Zoo	2017
C29_33	MW814421	P. matutinum	LINN1	Culex pipiens	Chester Zoo	2017
C29_34	MW814422	P. matutinum	LINN1	Culex pipiens	Chester Zoo	2017
C29_37	MW814423	P. matutinum	LINN1	Culex pipiens	Chester Zoo	2017
C29_38	MW814424	P. matutinum		Culex pipiens	Chester Zoo	2017
C29_39	MW814425	P. matutinum	LINN1	Culex pipiens	Chester Zoo	2017
C29_40	MW814426	P. matutinum	LINN1	Culex pipiens	Chester Zoo	2017
C29_41	MW814427	P. matutinum	LINN1	Culex pipiens	Chester Zoo	2017
C29_42	MW814428	P. matutinum	LINN1	Culex pipiens	Chester Zoo	2017
C29_45	MW814429	P. matutinum	LINN1	Culex pipiens	Chester Zoo	2017
C29_46	MW814430	P. matutinum	LINN1	Culex pipiens	Chester Zoo	2017
C29_47	MW814431	P. matutinum	LINN1	Culex pipiens	Chester Zoo	2017
C29_48	MW814432	P. matutinum		Culex pipiens	Chester Zoo	2017
C29_66	MW814433	P. matutinum	LINN1	Culex pipiens	Chester Zoo	2017
C29_67	MW814434	P. matutinum	LINN1	Culex pipiens	Chester Zoo	2017
C29_68	MW814435	P. matutinum	LINN1	Culex pipiens	Chester Zoo	2017
C29_69	MW814436	P. matutinum	LINN1	Culex pipiens	Chester Zoo	2017
C29_71	MW814437	P. matutinum	LINN1	Culex pipiens	Chester Zoo	2017
C29_73	MW814438	P. matutinum	LINN1	Culex pipiens	Chester Zoo	2017
C29_76	MW814439	P. matutinum	LINN1	Culex pipiens	Chester Zoo	2017
C29_77	MW814440	P. matutinum	LINN1	Culex pipiens	Chester Zoo	2017
C29_8	MW814441	P. relictum	SGS1	Culex pipiens	Chester Zoo	2017
C29_81	MW814442	P. matutinum	LINN1	Culex pipiens	Chester Zoo	2017
C29_82	MW814443	P. matutinum	LINN1	Culex pipiens	Chester Zoo	2017
C29_83	MW814444	P. matutinum	LINN1	Culex pipiens	Chester Zoo	2017
C29_84	MW814445	P. matutinum		Culex pipiens	Chester Zoo	2017
C29_87	MW814446	P. matutinum	LINN1	Culex pipiens	Chester Zoo	2017
C29_8G6	MW814447	P. matutinum	LINN1	Culex pipiens	Chester Zoo	2017
C30_104	MW814448	P. matutinum	LINN1	Culex pipiens	Chester Zoo	2017
C30_12	MW814449	P. relictum	SGS1	Culex pipiens	Chester Zoo	2017
C30_18	MW814450	P. matutinum	LINN1	Culex pipiens	Chester Zoo	2017
C30_31	MW814451	P. matutinum	LINN1	Culex pipiens	Chester Zoo	2017
C30_42	MW814452	P. matutinum	LINN1	Culex pipiens	Chester Zoo	2017
C30_46	MW814453	P. vaughani	SYAT05	Culex pipiens	Chester Zoo	2017
C30_73	MW814454	P. vaughani	SYAT05	Culex pipiens	Chester Zoo	2017
C30_81	MW814455	P. matutinum		Culex pipiens	Chester Zoo	2017
C30_97	MW814456	P. matutinum	LINN1	Culex pipiens	Chester Zoo	2017
C31_101	MW814457	P. matutinum	LINN1	Culex pipiens	Chester Zoo	2017
C31_105	MW814458	P. matutinum	LINN1	Culex pipiens	Chester Zoo	2017
C31_106	MW814459	P. matutinum		Culex pipiens	Chester Zoo	2017
C31_20	MW814460	P. matutinum	LINN1	Culex pipiens	Chester Zoo	2017
C31_25	MW814461	P. matutinum		Culex pipiens	Chester Zoo	2017
C31_39	MW814462	P. matutinum	LINN1	Culex pipiens	Chester Zoo	2017
C31_40	MW814463	P. matutinum	LINN1	Culex pipiens	Chester Zoo	2017
C31_55	MW814464	P. matutinum	LINN1	Culex pipiens	Chester Zoo	2017
C31_7	MW814465	P. vaughani	SYAT05	Culex pipiens	Chester Zoo	2017
C31_76	MW814466	P. relictum	SGS1	Culex pipiens	Chester Zoo	2017
C31_78	MW814467	P. matutinum	LINN1	Culex pipiens	Chester Zoo	2017
C31_87	MW814468	P. matutinum		Culex pipiens	Chester Zoo	2017
C31_92	MW814469	P. vaughani	SYAT05	Culex pipiens	Chester Zoo	2017
C32_11	MW814470	P. matutinum	LINN1	Culex pipiens	Chester Zoo	2017
C32_112	MW814471	P. matutinum	LINN1	Culex pipiens	Chester Zoo	2017
C32_113	MW814472	P. matutinum	LINN1	Culex pipiens	Chester Zoo	2017
C32_116	MW814473	P. matutinum	LINN1	Culex pipiens	Chester Zoo	2017
C32_120	MW814474	P. vaughani	SYAT05	Culex pipiens	Chester Zoo	2017
C32_127	MW814475	P. matutinum	LINN1	Culex pipiens	Chester Zoo	2017
C32_14	MW814476	P. matutinum	LINN1	Culex pipiens	Chester Zoo	2017
C32_19	MW814477	P. matutinum		Culex pipiens	Chester Zoo	2017
C32_23	MW814478	P. matutinum	LINN1	Culex pipiens	Chester Zoo	2017
C32_26	MW814479	P. matutinum	LINN1	Culex pipiens	Chester Zoo	2017
C32_32	MW814480	P. matutinum	LINN1	Culex pipiens	Chester Zoo	2017
C32_39	MW814481	P. matutinum	LINN1	Culex pipiens	Chester Zoo	2017
C32_42	MW814482	P. vaughani	SYAT05	Culex pipiens	Chester Zoo	2017
C32_44	MW814483	P. matutinum		Culex pipiens	Chester Zoo	2017
C32_61	MW814484	P. matutinum		Culex pipiens	Chester Zoo	2017
C32_62	MW814485	P. matutinum		Culex pipiens	Chester Zoo	2017
C32_7	MW814486	P. matutinum		Culex pipiens	Chester Zoo	2017
C32_91	MW814487	P. matutinum		Culex pipiens	Chester Zoo	2017
C33_101	MW814488	P. matutinum	LINN1	Culex pipiens	Chester Zoo	2017
C33_111	MW814489	P. vaughani	SYAT05	Culex pipiens	Chester Zoo	2017
C33_25	MW814490	P. matutinum	LINN1	Culex pipiens	Chester Zoo	2017
C33_38	MW814491	P. matutinum	LINN1	Culex pipiens	Chester Zoo	2017
C33_59	MW814492	P. matutinum		Culex pipiens	Chester Zoo	2017
C33_71	MW814493	P. matutinum	LINN1	Culex pipiens	Chester Zoo	2017
C33_9	MW814494	P. matutinum	LINN1	Culex pipiens	Chester Zoo	2017
C34_100	MW814495	P. relictum		Culex pipiens	Chester Zoo	2017
C34_101	MW814496	P. matutinum	LINN1	Culex pipiens	Chester Zoo	2017
C34_102	MW814497	P. matutinum	LINN1	Culex pipiens	Chester Zoo	2017
C34_103	MW814498	P. matutinum	LINN1	Culex pipiens	Chester Zoo	2017
C34_109	MW814499	P. matutinum	LINN1	Culex pipiens	Chester Zoo	2017
C34_116	MW814500	P. relictum	SGS1	Culex pipiens	Chester Zoo	2017
C34_13	MW814501	P. matutinum	LINN1	Culex pipiens	Chester Zoo	2017
C34_24	MW814502	P. matutinum	LINN1	Culex pipiens	Chester Zoo	2017
C34_25	MW814503	P. relictum	GRW11	Culex pipiens	Chester Zoo	2017
C34_28	MW814504	P. matutinum	LINN1	Culex pipiens	Chester Zoo	2017
C34_44	MW814505	P. matutinum		Culex pipiens	Chester Zoo	2017
C34_47	MW814506	P. matutinum		Culex pipiens	Chester Zoo	2017
C34_5	MW814507	P. matutinum	LINN1	Culex pipiens	Chester Zoo	2017
C34_69	MW814508	P. matutinum	LINN1	Culex pipiens	Chester Zoo	2017
C48_30	MW814509	P. matutinum	LINN1	Culex pipiens	Chester Zoo	2017
C9_49	MW814510	P. matutinum	LINN1	Culex pipiens	Chester Zoo	2017
